# Supplementary material for: Identification of downstream targets and signaling pathways of long non-coding RNA NR_002794 in human trophoblast cells
Source: Bioengineered. 2021 Sep 13;12(1):6617–28. doi: 10.1080/21655979.2021.1974808 (PMC8806843; doi:10.1080/21655979.2021.1974808)
Supplement: Supplemental Material [file KBIE_A_1974808_SM0255.zip]

Archive with 9 entries (8 files):
- supplementary/
- supplementary/supplementary Table 1.docx
- supplementary/supplementary Table 2.docx
- supplementary/supplementary Table 3.docx
- supplementary/supplementary Table 4.docx
- supplementary/supplementary Table 5.docx
- supplementary/supplementary Table 6.docx
- supplementary/supplementary Table 7.docx
- supplementary/Supplementary Table legends.docx
